# Supplementary material for: Modelling Conditions and Health Care Processes in Electronic Health Records: An Application to Severe Mental Illness with the Clinical Practice Research Datalink
Source: PLoS One. 2016 Feb 26;11(2):e0146715. doi: 10.1371/journal.pone.0146715 (PMC4769302; doi:10.1371/journal.pone.0146715)
Supplement: S1 SMI Code-Lists — (XLSX) [file pone.0146715.s001.xlsx]

## Sheet: Retrieved codes
medcode	readcode	description	QOF	type
32222	E100.00	Simple schizophrenia	1	1
73295	E100.11	Schizophrenia simplex	1	1
15733	E100000	Unspecified schizophrenia	1	1
23616	E100100	Subchronic schizophrenia	1	1
3984	E100200	Chronic schizophrenic	1	1
57666	E100300	Acute exacerbation of subchronic schizophrenia	1	1
44498	E100400	Acute exacerbation of chronic schizophrenia	1	1
58687	E100500	Schizophrenia in remission	1	1
53625	E100z00	Simple schizophrenia NOS	1	1
30619	E101.00	Hebephrenic schizophrenia	1	1
66506	E101000	Unspecified hebephrenic schizophrenia	1	1
97919	E101400	Acute exacerbation of chronic hebephrenic schizophrenia	1	1
67768	E101500	Hebephrenic schizophrenia in remission	1	1
48054	E101z00	Hebephrenic schizophrenia NOS	1	1
25546	E102.00	Catatonic schizophrenia	1	1
58716	E102000	Unspecified catatonic schizophrenia	1	1
99199	E102100	Subchronic catatonic schizophrenia	1	1
102427	E102500	Catatonic schizophrenia in remission	1	1
63867	E102z00	Catatonic schizophrenia NOS	1	1
1494	E103.00	Paranoid schizophrenia	1	1
33383	E103000	Unspecified paranoid schizophrenia	1	1
31362	E103200	Chronic paranoid schizophrenia	1	1
51322	E103300	Acute exacerbation of subchronic paranoid schizophrenia	1	1
53032	E103400	Acute exacerbation of chronic paranoid schizophrenia	1	1		270
36172	E103500	Paranoid schizophrenia in remission	1	1		28
9281	E103z00	Paranoid schizophrenia NOS	1	1		4
576	E104.00	Acute schizophrenic episode	1	1		0
66410	E105.00	Latent schizophrenia	1	1		0
102311	E105000	Unspecified latent schizophrenia	1	1		9
94299	E105200	Chronic latent schizophrenia	1	1		13
96883	E105500	Latent schizophrenia in remission	1	1
102446	E105z00	Latent schizophrenia NOS	1	1
38063	E106.00	Residual schizophrenia	1	1
2117	E107.00	Schizo-affective schizophrenia	1	1
99000	E107.11	Cyclic schizophrenia	1	1
58862	E107000	Unspecified schizo-affective schizophrenia	1	1
61098	E107100	Subchronic schizo-affective schizophrenia	1	1
43800	E107200	Chronic schizo-affective schizophrenia	1	1
58866	E107300	Acute exacerbation subchronic schizo-affective schizophrenia	1	1
63478	E107400	Acute exacerbation of chronic schizo-affective schizophrenia	1	1
56438	E107500	Schizo-affective schizophrenia in remission	1	1
10575	E107z00	Schizo-affective schizophrenia NOS	1	1
39062	E10y.00	Other schizophrenia	1	1
92994	E10y.11	Cenesthopathic schizophrenia	1	1
33338	E10y000	Atypical schizophrenia	1	1
99070	E10y100	Coenesthopathic schizophrenia	1	1
49761	E10yz00	Other schizophrenia NOS	1	1
8407	E10z.00	Schizophrenia NOS	1	1
37070	E110.00	Manic disorder, single episode	1	1
18909	E110.11	Hypomanic psychoses	1	1
20110	E110000	Single manic episode, unspecified	1	1
14728	E110100	Single manic episode, mild	1	1
24640	E110200	Single manic episode, moderate	1	1
43093	E110300	Single manic episode, severe without mention of psychosis	1	1
50218	E110400	Single manic episode, severe, with psychosis	1	1
70000	E110600	Single manic episode in full remission	1	1
36611	E110z00	Manic disorder, single episode NOS	1	1
26227	E111.00	Recurrent manic episodes	1	1
19967	E111000	Recurrent manic episodes, unspecified	1	1
46425	E111100	Recurrent manic episodes, mild	1	1
27739	E111200	Recurrent manic episodes, moderate	1	1
65811	E111300	Recurrent manic episodes, severe without mention psychosis	1	1
32295	E111400	Recurrent manic episodes, severe, with psychosis	1	1
58863	E111500	Recurrent manic episodes, partial or unspecified remission	1	1
37178	E111600	Recurrent manic episodes, in full remission	1	1
46415	E111z00	Recurrent manic episode NOS	1	1
32159	E112400	Single major depressive episode, severe, with psychosis	1	1
24171	E113400	Recurrent major depressive episodes, severe, with psychosis	1	1
3702	E114.00	Bipolar affective disorder, currently manic	1	1
17385	E114.11	Manic-depressive - now manic	1	1
35738	E114000	Bipolar affective disorder, currently manic, unspecified	1	1
36126	E114100	Bipolar affective disorder, currently manic, mild	1	1
46434	E114200	Bipolar affective disorder, currently manic, moderate	1	1
16347	E114300	Bipolar affect disord, currently manic, severe, no psychosis	1	1
55829	E114400	Bipolar affect disord, currently manic,severe with psychosis	1	1
59011	E114500	Bipolar affect disord,currently manic, part/unspec remission	1	1
63784	E114600	Bipolar affective disorder, currently manic, full remission	1	1
57605	E114z00	Bipolar affective disorder, currently manic, NOS	1	1
4677	E115.00	Bipolar affective disorder, currently depressed	1	1
12831	E115.11	Manic-depressive - now depressed	1	1
15923	E115000	Bipolar affective disorder, currently depressed, unspecified	1	1
35734	E115100	Bipolar affective disorder, currently depressed, mild	1	1
27890	E115200	Bipolar affective disorder, currently depressed, moderate	1	1
35607	E115300	Bipolar affect disord, now depressed, severe, no psychosis	1	1
63701	E115400	Bipolar affect disord, now depressed, severe with psychosis	1	1
72026	E115500	Bipolar affect disord, now depressed, part/unspec remission	1	1
57465	E115600	Bipolar affective disorder, now depressed, in full remission	1	1
37296	E115z00	Bipolar affective disorder, currently depressed, NOS	1	1
31316	E116.00	Mixed bipolar affective disorder	1	1
31535	E116000	Mixed bipolar affective disorder, unspecified	1	1
24689	E116100	Mixed bipolar affective disorder, mild	1	1
63150	E116200	Mixed bipolar affective disorder, moderate	1	1
63284	E116300	Mixed bipolar affective disorder, severe, without psychosis	1	1
54195	E116400	Mixed bipolar affective disorder, severe, with psychosis	1	1
63651	E116500	Mixed bipolar affective disorder, partial/unspec remission	1	1
55064	E116600	Mixed bipolar affective disorder, in full remission	1	1
63583	E116z00	Mixed bipolar affective disorder, NOS	1	1
14784	E117.00	Unspecified bipolar affective disorder	1	1
49763	E117000	Unspecified bipolar affective disorder, unspecified	1	1
63698	E117100	Unspecified bipolar affective disorder, mild	1	1
68647	E117200	Unspecified bipolar affective disorder, moderate	1	1
73423	E117300	Unspecified bipolar affective disorder, severe, no psychosis	1	1
68326	E117400	Unspecified bipolar affective disorder,severe with psychosis	1	1
70721	E117500	Unspecified bipolar affect disord, partial/unspec remission	1	1
24230	E117600	Unspecified bipolar affective disorder, in full remission	1	1
27986	E117z00	Unspecified bipolar affective disorder, NOS	1	1
60178	E11y.00	Other and unspecified manic-depressive psychoses	1	1
11596	E11y000	Unspecified manic-depressive psychoses	1	1
70925	E11y100	Atypical manic disorder	1	1
70399	E11y300	Other mixed manic-depressive psychoses	1	1
33426	E11yz00	Other and unspecified manic-depressive psychoses NOS	1	1
41992	E11z.00	Other and unspecified affective psychoses	1	1
54607	E11z000	Unspecified affective psychoses NOS	1	1
54607	E11z000	Unspecified affective psychoses NOS	1	1
33425	E11zz00	Other affective psychosis NOS	1	1
33425	E11zz00	Other affective psychosis NOS	1	1
14743	E120.00	Simple paranoid state	1	1
3890	E121.00	Chronic paranoid psychosis	1	1
14971	E122.00	Paraphrenia	1	1
62680	E123.00	Shared paranoid disorder	1	1
50868	E123.11	Folie a deux	1	1
31589	E12y.00	Other paranoid states	1	1
66766	E12y000	Paranoia querulans	1	1
31455	E12yz00	Other paranoid states NOS	1	1
12771	E12z.00	Paranoid psychosis NOS	1	1
31984	E13..00	Other nonorganic psychoses	1	1
20228	E13..11	Reactive psychoses	1	1
8478	E130.00	Reactive depressive psychosis	1	1
17770	E130.11	Psychotic reactive depression	1	1
29937	E131.00	Acute hysterical psychosis	1	1
7332	E132.00	Reactive confusion	1	1
15053	E133.00	Acute paranoid reaction	1	1
68058	E133.11	Bouffee delirante	1	1
24345	E134.00	Psychogenic paranoid psychosis	1	1
16333	E13y.00	Other reactive psychoses	1	1
22117	E13y000	Psychogenic stupor	1	1
23538	E13y100	Brief reactive psychosis	1	1
26119	E13yz00	Other reactive psychoses NOS	1	1
14965	E13z.00	Nonorganic psychosis NOS	1	1
3636	E13z.11	Psychotic episode NOS	1	1
61969	E212200	Schizotypal personality	1	1
34236	Eu20.00	[X]Schizophrenia	1	1
16764	Eu20000	[X]Paranoid schizophrenia	1	1
50060	Eu20011	[X]Paraphrenic schizophrenia	1	1
43405	Eu20100	[X]Hebephrenic schizophrenia	1	1
53985	Eu20111	[X]Disorganised schizophrenia	1	1
61501	Eu20200	[X]Catatonic schizophrenia	1	1
20572	Eu20211	[X]Catatonic stupor	1	1
64533	Eu20212	[X]Schizophrenic catalepsy	1	1
35877	Eu20213	[X]Schizophrenic catatonia	1	1
31493	Eu20214	[X]Schizophrenic flexibilatis cerea	1	1
60013	Eu20300	[X]Undifferentiated schizophrenia	1	1
91547	Eu20311	[X]Atypical schizophrenia	1	1
20785	Eu20400	[X]Post-schizophrenic depression	1	1
64264	Eu20500	[X]Residual schizophrenia	1	1
24107	Eu20511	[X]Chronic undifferentiated schizophrenia	1	1
35848	Eu20600	[X]Simple schizophrenia	1	1
49420	Eu20y00	[X]Other schizophrenia	1	1
94001	Eu20y12	[X]Schizophreniform disord NOS	1	1
18053	Eu20y13	[X]Schizophrenifrm psychos NOS	1	1
34966	Eu20z00	[X]Schizophrenia, unspecified	1	1
39316	Eu21.00	[X]Schizotypal disorder	1	1
91511	Eu21.11	[X]Latent schizophrenic reaction	1	1
54387	Eu21.12	[X]Borderline schizophrenia	1	1
64993	Eu21.13	[X]Latent schizophrenia	1	1
62449	Eu21.14	[X]Prepsychotic schizophrenia	1	1
40386	Eu21.15	[X]Prodromal schizophrenia	1	1
49852	Eu21.16	[X]Pseudoneurotic schizophrenia	1	1
71250	Eu21.17	[X]Pseudopsychopathic schizophrenia	1	1
26859	Eu21.18	[X]Schizotypal personality disorder	1	1
28562	Eu22.00	[X]Persistent delusional disorders	1	1
34389	Eu22000	[X]Delusional disorder	1	1
2113	Eu22011	[X]Paranoid psychosis	1	1
11172	Eu22012	[X]Paranoid state	1	1
47947	Eu22013	[X]Paraphrenia - late	1	1
65127	Eu22014	[X]Sensitiver Beziehungswahn	1	1
4843	Eu22015	[X]Paranoia	1	1
62405	Eu22100	[X]Delusional misidentification syndrome	1	1
55221	Eu22111	[X]Capgras syndrome	1	1
98821	Eu22200	[X]Cotard syndrome	1	1
101720	Eu22300	[X]Paranoid state in remission	1	1
66077	Eu22y00	[X]Other persistent delusional disorders	1	1
40981	Eu22y11	[X]Delusional dysmorphophobia	1	1
50248	Eu22y12	[X]Involutional paranoid state	1	1
55236	Eu22y13	[X]Paranoia querulans	1	1
49223	Eu22z00	[X]Persistent delusional disorder, unspecified	1	1
25019	Eu23.00	[X]Acute and transient psychotic disorders	1	1
36720	Eu23000	[X]Acute polymorphic psychot disord without symp of schizoph	1	1
50023	Eu23011	[X]Bouffee delirante	1	1
21455	Eu23012	[X]Cycloid psychosis	1	1
21595	Eu23100	[X]Acute polymorphic psychot disord with symp of schizophren	1	1
26143	Eu23112	[X]Cycloid psychosis with symptoms of schizophrenia	1	1
11778	Eu23200	[X]Acute schizophrenia-like psychotic disorder	1	1
59096	Eu23211	[X]Brief schizophreniform disorder	1	1
70884	Eu23212	[X]Brief schizophrenifrm psych	1	1
94604	Eu23214	[X]Schizophrenic reaction	1	1
44307	Eu23300	[X]Other acute predominantly delusional psychotic disorders	1	1
27770	Eu23312	[X]Psychogenic paranoid psychosis	1	1
44503	Eu23y00	[X]Other acute and transient psychotic disorders	1	1
34168	Eu23z00	[X]Acute and transient psychotic disorder, unspecified	1	1
31707	Eu23z11	[X]Brief reactive psychosis NOS	1	1
29651	Eu23z12	[X]Reactive psychosis	1	1
51302	Eu24.00	[X]Induced delusional disorder	1	1
47230	Eu24.12	[X]Induced paranoid disorder	1	1
11973	Eu24.13	[X]Induced psychotic disorder	1	1
9422	Eu25.00	[X]Schizoaffective disorders	1	1
33847	Eu25000	[X]Schizoaffective disorder, manic type	1	1
16905	Eu25011	[X]Schizoaffective psychosis, manic type	1	1
51903	Eu25012	[X]Schizophreniform psychosis, manic type	1	1
11055	Eu25100	[X]Schizoaffective disorder, depressive type	1	1
35274	Eu25111	[X]Schizoaffective psychosis, depressive type	1	1
41022	Eu25112	[X]Schizophreniform psychosis, depressive type	1	1
33693	Eu25200	[X]Schizoaffective disorder, mixed type	1	1
37580	Eu25212	[X]Mixed schizophrenic and affective psychosis	1	1
58532	Eu25y00	[X]Other schizoaffective disorders	1	1
37681	Eu25z00	[X]Schizoaffective disorder, unspecified	1	1
33410	Eu25z11	[X]Schizoaffective psychosis NOS	1	1
101987	Eu26.00	[X]Nonorganic psychosis in remission	1	1
30985	Eu2y.00	[X]Other nonorganic psychotic disorders	1	1
31738	Eu2y.11	[X]Chronic hallucinatory psychosis	1	1
11244	Eu2z.00	[X]Unspecified nonorganic psychosis	1	1
694	Eu2z.11	[X]Psychosis NOS	1	1
12173	Eu30.00	[X]Manic episode	1	1
9521	Eu30.11	[X]Bipolar disorder, single manic episode	1	1
2741	Eu30000	[X]Hypomania	1	1
13024	Eu30100	[X]Mania without psychotic symptoms	1	1
21065	Eu30200	[X]Mania with psychotic symptoms	1	1
37102	Eu30211	[X]Mania with mood-congruent psychotic symptoms	1	1
48632	Eu30212	[X]Mania with mood-incongruent psychotic symptoms	1	1
32088	Eu30y00	[X]Other manic episodes	1	1
44513	Eu30z00	[X]Manic episode, unspecified	1	1
4678	Eu30z11	[X]Mania NOS	1	1
6874	Eu31.00	[X]Bipolar affective disorder	1	1
1531	Eu31.11	[X]Manic-depressive illness	1	1
6710	Eu31.12	[X]Manic-depressive psychosis	1	1
66153	Eu31.13	[X]Manic-depressive reaction	1	1
16808	Eu31000	[X]Bipolar affective disorder, current episode hypomanic	1	1
26299	Eu31100	[X]Bipolar affect disorder cur epi manic wout psychotic symp	1	1
28277	Eu31200	[X]Bipolar affect disorder cur epi manic with psychotic symp	1	1
16562	Eu31300	[X]Bipolar affect disorder cur epi mild or moderate depressn	1	1
23713	Eu31400	[X]Bipol aff disord, curr epis sev depress, no psychot symp	1	1
4732	Eu31500	[X]Bipolar affect dis cur epi severe depres with psyc symp	1	1
44693	Eu31600	[X]Bipolar affective disorder, current episode mixed	1	1
27584	Eu31700	[X]Bipolar affective disorder, currently in remission	1	1
104065	Eu31800		1	1
103915	Eu31900		1	1
104051	Eu31911		1	1
53840	Eu31y00	[X]Other bipolar affective disorders	1	1
73924	Eu31y11	[X]Bipolar II disorder	1	1
51032	Eu31y12	[X]Recurrent manic episodes	1	1
33751	Eu31z00	[X]Bipolar affective disorder, unspecified	1	1
12099	Eu32300	[X]Severe depressive episode with psychotic symptoms	1	1
24117	Eu32311	[X]Single episode of major depression and psychotic symptoms	1	1
52678	Eu32312	[X]Single episode of psychogenic depressive psychosis	1	1
24112	Eu32313	[X]Single episode of psychotic depression	1	1
28863	Eu32314	[X]Single episode of reactive depressive psychosis	1	1
98417	Eu32800	[X]Major depression, severe with psychotic symptoms	1	1
47009	Eu33300	[X]Recurrent depress disorder cur epi severe with psyc symp	1	1
23731	Eu33311	[X]Endogenous depression with psychotic symptoms	1	1
28677	Eu33312	[X]Manic-depress psychosis,depressed type+psychotic symptoms	1	1
32941	Eu33313	[X]Recurr severe episodes/major depression+psychotic symptom	1	1
31757	Eu33314	[X]Recurr severe episodes/psychogenic depressive psychosis	1	1
16861	Eu33315	[X]Recurrent severe episodes of psychotic depression	1	1
37764	Eu33316	[X]Recurrent severe episodes/reactive depressive psychosis	1	1
14656	E11..00	Affective psychoses		1
2560	E11..12	Depressive psychoses		1
22188	E1z..00	Non-organic psychosis NOS		1
29451	Eu33213	[X]Manic-depress psychosis,depressd,no psychotic symptoms		1
31633	Eu3z.11	[X]Affective psychosis NOS		1
28168	Eu44.14	[X]Hysterical psychosis		1
12292	44W8000	Lithium level therapeutic	2	2
16641	44W8100	Lithium level high - toxic	2	2
23111	44W8200	Lithium level low	2	2
11774	9h91.00	Except from mental health quality indicators: Patient unsuit	2	2
11750	9h92.00	Except from mental health quality indicators: Informed diss	2	2
1914	1B1E.00	Hallucinations		2
1915	1BH..00	Delusions		2
17982	1BH..11	Delusion		2
43462	1BH0.00	Delusion of persecution		2
32875	1BH1.00	Grandiose delusions		2
22643	1BH3.00	Paranoid ideation		2
22713	1S42.00	Manic mood		2
12472	225E.00	O/E - paranoid delusions		2
52523	225F.00	O/E - delusion of persecution		2
4390	285..11	Psychotic condition, insight present		2
22644	286..11	Poor insight into psychotic condition		2
26178	8HHs.00	Referral to psychosis early intervention service		2
15066	F481K00	Visual hallucinations		2
2455	R001.00	[D]Hallucinations		2
12120	R001000	[D]Hallucinations, auditory		2
53990	R001100	[D]Hallucinations, gustatory		2
25283	R001200	[D]Hallucinations, olfactory		2
64131	R001300	[D]Hallucinations, tactile		2
12064	R001400	[D]Visual hallucinations		2
19916	R001z00	[D]Hallucinations NOS		2
53761	Ryu5300	[X]Other hallucinations		2
54464	ZR5..00	Delusions-symptoms-states inventory		2
30282	ZRby100	Profile of mood states, bipolar		2
26146	44vE.00	Lithium level therapeutic	2	3
13772	44W8.00	Serum lithium level	2	3
13771	44W8.11	Lithium: blood level	2	3
10338	R105300	[D]Lithium, blood level abnormal	2	3
34360	9h9..00	Exception reporting: mental health quality indicators	2	6
8545	1284.00	FH: Schizophrenia		6
13272	1287.00	FH: Manic depressive state		6
98404	1287.11	Family history of bipolar disorder		6
93532	128A.00	FH: Psychotic illness		6
29333	13L3.00	Relative - psychotic illness		6
31950	13L3.12	Schizophrenic child		6
67943	13Y2.00	Schizophrenia association member		6
56260	13Y3.00	Manic-depression association member		6
101054	Eu32900	[X]Single major depr ep, severe with psych, psych in remiss	1	9
101153	Eu32A00	[X]Recurr major depr ep, severe with psych, psych in remiss	1	9
6325	1464.00	H/O: schizophrenia		9
11548	146D.00	H/O: manic depressive disorder		9
12777	146H.00	H/O: psychosis		9
19345	212T.00	Psychosis, schizophrenia + bipolar affective disord resolved		9
85102	212V.00	Bipolar affective disorder resolved		9
88275	212W.00	Schizophrenia resolved		9
85972	212X.00	Psychosis resolved		9
22104	ZV11000	[V]Personal history of schizophrenia		9
15117	ZV11100	[V]Personal history of affective disorder		9
23963	ZV11111	[V]Personal history of manic-depressive psychosis		9
22080	ZV11112	[V]Personal history of manic-depressive psychosis		9
854	E10..00	Schizophrenic disorders	1	h
4261	E12..00	Paranoid states	1	h
17281	Eu2..00	[X]Schizophrenia, schizotypal and delusional disorders	1	h
8567	E11..11	Bipolar psychoses		h
26161	E11..13	Manic psychoses		h
5726	Eu3..00	[X]Mood - affective disorders		h
56143	E141.00	Disintegrative psychosis		c
69155	E14y100	Borderline psychosis of childhood		c
52849	E14z.00	Child psychosis NOS		c
37395	E14z.11	Childhood schizophrenia NOS		c
62222	Eu84312	[X]Disintegrative psychosis		c
53848	Eu84314	[X]Symbiotic psychosis		c
93167	E104.11	Oneirophrenia	1	r
3489	E11z100	Rebound mood swings	1	r
9183	E11z200	Masked depression	1	r
19518	1B1b.00	Transient hallucinations		r
38061	1B1c.00	Alcohol induced hallucinations		r
86762	1B1d.00	Hypnagogic hallucination		r
85836	1B1e.00	Hypnopompic hallucination		r
96198	1T7..00	H/O hallucinogen misuse		r
93193	1T73.00	Previous history of hallucinogen misuse		r
48091	2229.13	O/E - senility - no psychosis		r
7233	E0...00	Organic psychotic conditions		r
33707	E00..00	Senile and presenile organic psychotic conditions		r
30032	E001200	Presenile dementia with paranoia		r
44674	E002.00	Senile dementia with depressive or paranoid features		r
18386	E002000	Senile dementia with paranoia		r
41089	E002z00	Senile dementia with depressive or paranoid features NOS		r
55467	E004200	Arteriosclerotic dementia with paranoia		r
51494	E00y.11	Presbyophrenic psychosis		r
4500	E011000	Korsakov's alcoholic psychosis		r
11106	E011100	Korsakov's alcoholic psychosis with peripheral neuritis		r
25110	E013.00	Alcohol withdrawal hallucinosis		r
30404	E015.00	Alcoholic paranoia		r
33670	E01y.00	Other alcoholic psychosis		r
68111	E01yz00	Other alcoholic psychosis NOS		r
67651	E01z.00	Alcoholic psychosis NOS		r
45997	E021.00	Drug-induced paranoia or hallucinatory states		r
12628	E021000	Drug-induced paranoid state		r
20026	E021100	Drug-induced hallucinosis		r
26481	E021z00	Drug-induced paranoia or hallucinatory state NOS		r
26002	E02z.00	Drug psychosis NOS		r
10543	E03y000	Organic delusional syndrome		r
47109	E03y100	Organic hallucinosis syndrome		r
2114	E03y300	Unspecified puerperal psychosis		r
23835	E040.11	Korsakoff's non-alcoholic psychosis		r
39625	E04z.00	Chronic organic psychosis NOS		r
15958	E1...00	Non-organic psychoses		r
15219	E112300	Single major depressive episode, severe, without psychosis		r
25697	E113300	Recurrent major depressive episodes, severe, no psychosis		r
10825	E118.00	Seasonal affective disorder		r
43225	E14..00	Psychoses with origin in childhood		r
41207	E141100	Residual disintegrative psychoses		r
16537	E1y..00	Other specified non-organic psychoses		r
9686	E2...00	Neurotic, personality and other nonpsychotic disorders		r
5652	E210.00	Paranoid personality disorder		r
12228	E211100	Hypomanic personality disorder		r
12707	E211300	Cyclothymic personality disorder		r
3369	E212.00	Schizoid personality disorder		r
67130	E212000	Unspecified schizoid personality disorder		r
14747	E212z00	Schizoid personality disorder NOS		r
52941	E22y500	Nymphomania		r
37605	E231.11	Dipsomania		r
32887	E245.00	Hallucinogen dependence		r
92353	E245000	Hallucinogen dependence, unspecified		r
71086	E245100	Hallucinogen dependence, continuous		r
73448	E245200	Hallucinogen dependence, episodic		r
70578	E245300	Hallucinogen dependence in remission		r
68150	E245z00	Hallucinogen dependence NOS		r
5610	E253.00	Nondependent hallucinogen abuse		r
71060	E253000	Nondependent hallucinogen abuse, unspecified		r
95955	E253100	Nondependent hallucinogen abuse, continuous		r
95956	E253200	Nondependent hallucinogen abuse, episodic		r
67462	E253300	Nondependent hallucinogen abuse in remission		r
48131	E253z00	Nondependent hallucinogen abuse NOS		r
49509	E2A..00	Nonpsychotic mental disorders following organic brain damage		r
60509	E2Az.00	Nonpsychotic mental disorder post-organic brain damage NOS		r
20032	E2C3200	Kleptomania		r
20473	E2C3300	Pyromania		r
47619	Eu02z12	[X] Presenile psychosis NOS		r
27935	Eu02z15	[X] Senile psychosis NOS		r
27759	Eu02z16	[X] Senile dementia, depressed or paranoid type		r
57993	Eu03.11	[X]Korsakov's psychosis, nonalcoholic		r
24387	Eu04.13	[X]Acute / subacute infective psychosis		r
25338	Eu05000	[X]Organic hallucinosis		r
21986	Eu05200	[X]Organic delusional [schizophrenia-like] disorder		r
24009	Eu05211	[X]Paranoid organic state		r
31877	Eu05212	[X]Schizophrenia-like psychosis in epilepsy		r
6709	Eu05y11	[X]Epileptic psychosis NOS		r
45419	Eu06y11	[X]Right hemispheric organic affective disorder		r
21985	Eu0z.11	[X]Organic psychosis NOS		r
8766	Eu0z.12	[X]Symptomatic psychosis NOS		r
69691	Eu10213	[X]Dipsomania		r
12353	Eu10500	[X]Mental & behav dis due to use alcohol: psychotic disorder		r
6467	Eu10511	[X]Alcoholic hallucinosis		r
30162	Eu10513	[X]Alcoholic paranoia		r
17607	Eu10514	[X]Alcoholic psychosis NOS		r
11670	Eu10611	[X]Korsakov's psychosis, alcohol induced		r
50964	Eu11500	[X]Mental & behav dis due to use opioids: psychotic disorder		r
38429	Eu12500	[X]Mental & behav dis due to cannabinoids: psychotic disordr		r
69138	Eu13500	[X]Mental & behav dis due to seds/hypntcs: psychotic disordr		r
49565	Eu14500	[X]Mental & behav dis due to use cocaine: psychotic disorder		r
49879	Eu15500	[X]Mental/behav dis oth stims inc caffeine: psychotic dis		r
50265	Eu16.00	[X]Mental and behavioural disorders due to use hallucinogens		r
66187	Eu16000	[X]Mental & behav dis due hallucinogens: acute intoxicatn		r
67491	Eu16100	[X]Mental and behav dis due to use hallucinogens: harmfl use		r
65826	Eu16200	[X]Mental and behav dis due to hallucinogens: dependence syn		r
47784	Eu16211	[X]Drug addiction - hallucinogen		r
56179	Eu16300	[X]Mental and behav dis due hallucinogens: withdrawal state		r
54983	Eu16500	[X]Mental & behav dis due to hallucinogens: psychotic disord		r
35196	Eu16711	[X]Post hallucinogen perception disorder		r
92291	Eu16z00	[X]Ment/behav dis due use hallucinogens: unsp ment/behav dis		r
98618	Eu18500	[X]Mental & behav dis due to vol solvents: psychotic disordr		r
102475	Eu1A500	[X]Mental behav disord due crack cocaine: psychotic disorder		r
9667	Eu32200	[X]Severe depressive episode without psychotic symptoms		r
41989	Eu32211	[X]Single episode agitated depressn w'out psychotic symptoms		r
22806	Eu32212	[X]Single episode major depression w'out psychotic symptoms		r
59386	Eu32213	[X]Single episode vital depression w'out psychotic symptoms		r
98414	Eu32700	[X]Major depression, severe without psychotic symptoms		r
8826	Eu33.15	[X]SAD - Seasonal affective disorder		r
11329	Eu33211	[X]Endogenous depression without psychotic symptoms		r
11252	Eu33212	[X]Major depression, recurrent without psychotic symptoms		r
73991	Eu33214	[X]Vital depression, recurrent without psychotic symptoms		r
42857	Eu34.00	[X]Persistent mood affective disorders		r
23854	Eu34013	[X]Cyclothymic personality		r
50243	Eu34y00	[X]Other persistent mood affective disorders		r
39767	Eu34z00	[X]Persistent mood affective disorder, unspecified		r
28008	Eu3y.00	[X]Other mood affective disorders		r
50998	Eu3y000	[X]Other single mood affective disorders		r
29921	Eu3y100	[X]Other recurrent mood affective disorders		r
29579	Eu3yy00	[X]Other specified mood affective disorders		r
37090	Eu3z.00	[X]Unspecified mood affective disorder		r
30680	Eu45212	[X]Dysmorphophobia nondelusional		r
50326	Eu52800	[X]Erotomania		r
17614	Eu53111	[X]Puerperal psychosis NOS		r
21338	Eu60000	[X]Paranoid personality disorder		r
48687	Eu60014	[X]Sensitive paranoid personality disorder		r
38371	Eu60100	[X]Schizoid personality disorder		r
3165	Eu63300	[X]Trichotillomania		r
61304	Eu84013	[X]Infantile psychosis		r
24062	Eu84111	[X]Atypical childhood psychosis		r
59285	Eu84512	[X]Schizoid disorder of childhood		r
37698	R20..00	[D]Senility, without mention of psychosis		r
92341	R20z.00	[D]Senility, without psychosis NOS		r
53277	SL93.00	Other antipsychotics/neuroleptics/tranquilliser poisoning		r
48649	SL96.00	Hallucinogen poisoning		r
99010	SL96z00	Hallucinogen poisoning NOS		r
57661	SLX..00	Poisoning by oth & unspec antipsychotics & neuroleptics		r
68046	T841.00	Accidental poisoning by hallucinogens		r
97453	T841z00	Accidental poisoning by hallucinogen NOS		r
59134	TJ96.00	Adverse reaction to hallucinogens		r
64302	TJ96z00	Adverse reaction to hallucinogen NOS		r
65229	U1A6.00	[X]Accident poisoning/exposure to hallucinogen		r
94662	U206.00	[X]Intent self poison/exposure to hallucinogen		r
102479	U206000	[X]Int self poison/exposure to hallucinogen at home		r
72792	U206400	[X]Intent self pois hallucinogen in street/highway		r
67717	U406y00	[X]Pois/exp ?intent to hallucinogen other spec place		r
93887	U609611	[X] Adverse reaction to hallucinogen		r
66021	U609617	[X] Adverse reaction to hallucinogen NOS		r
93192	ZRhi.00	Rust inventory of schizotypal cognitions		r
57376	ZS7C611	Schizophrenic language		r
32345	13dZ.00	Born in Romania		x
44468	43g7.00	Leishmania antibody level		x
15249	E00y.00	Other senile and presenile organic psychoses		x
2882	E00z.00	Senile or presenile psychoses NOS		x
16237	E01..00	Alcoholic psychoses		x
16256	E02..00	Drug psychoses		x
51135	E02y.00	Other drug psychoses		x
28767	E02yz00	Other drug psychoses NOS		x
55150	E03..00	Transient organic psychoses		x
68201	E03y.00	Other transient organic psychoses		x
59197	E03yz00	Other transient organic psychoses NOS		x
57637	E03z.00	Transient organic psychoses NOS		x
62087	E04..00	Other chronic organic psychoses		x
23677	E04y.00	Other specified chronic organic psychoses		x
66545	E0y..00	Other specified organic psychoses		x
36861	E0z..00	Organic psychoses NOS		x
71819	E14y.00	Other childhood psychoses		x
24244	E14y000	Atypical childhood psychoses		x
66757	E14yz00	Other childhood psychoses NOS		x
28824	P240200	Schizencephaly		x
96742	Q007300	Fetus/neonate affected-placenta/breast transfer hallucinogen		x

## Sheet: Diagnosis code types
medcode	readcode	description	QOF	Inc	schizophrenia	bipolar disorder	other SMI	Unknow/unspecified
32222	E100.00	Simple schizophrenia	1	1	1
73295	E100.11	Schizophrenia simplex	1	1	1
15733	E100000	Unspecified schizophrenia	1	1	1
23616	E100100	Subchronic schizophrenia	1	1	1
3984	E100200	Chronic schizophrenic	1	1	1
57666	E100300	Acute exacerbation of subchronic schizophrenia	1	1	1
44498	E100400	Acute exacerbation of chronic schizophrenia	1	1	1
58687	E100500	Schizophrenia in remission	1	1	1
53625	E100z00	Simple schizophrenia NOS	1	1	1
30619	E101.00	Hebephrenic schizophrenia	1	1	1
66506	E101000	Unspecified hebephrenic schizophrenia	1	1	1
97919	E101400	Acute exacerbation of chronic hebephrenic schizophrenia	1	1	1
67768	E101500	Hebephrenic schizophrenia in remission	1	1	1
48054	E101z00	Hebephrenic schizophrenia NOS	1	1	1
25546	E102.00	Catatonic schizophrenia	1	1	1
58716	E102000	Unspecified catatonic schizophrenia	1	1	1
99199	E102100	Subchronic catatonic schizophrenia	1	1	1
102427	E102500	Catatonic schizophrenia in remission	1	1	1
63867	E102z00	Catatonic schizophrenia NOS	1	1	1
1494	E103.00	Paranoid schizophrenia	1	1	1
33383	E103000	Unspecified paranoid schizophrenia	1	1	1
31362	E103200	Chronic paranoid schizophrenia	1	1	1
51322	E103300	Acute exacerbation of subchronic paranoid schizophrenia	1	1	1
53032	E103400	Acute exacerbation of chronic paranoid schizophrenia	1	1	1
36172	E103500	Paranoid schizophrenia in remission	1	1	1
9281	E103z00	Paranoid schizophrenia NOS	1	1	1
576	E104.00	Acute schizophrenic episode	1	1	1
66410	E105.00	Latent schizophrenia	1	1	1
102311	E105000	Unspecified latent schizophrenia	1	1	1
94299	E105200	Chronic latent schizophrenia	1	1	1
96883	E105500	Latent schizophrenia in remission	1	1	1
102446	E105z00	Latent schizophrenia NOS	1	1	1
38063	E106.00	Residual schizophrenia	1	1	1
2117	E107.00	Schizo-affective schizophrenia	1	1	1
99000	E107.11	Cyclic schizophrenia	1	1	1
58862	E107000	Unspecified schizo-affective schizophrenia	1	1	1
61098	E107100	Subchronic schizo-affective schizophrenia	1	1	1
43800	E107200	Chronic schizo-affective schizophrenia	1	1	1
58866	E107300	Acute exacerbation subchronic schizo-affective schizophrenia	1	1	1
63478	E107400	Acute exacerbation of chronic schizo-affective schizophrenia	1	1	1
56438	E107500	Schizo-affective schizophrenia in remission	1	1	1
10575	E107z00	Schizo-affective schizophrenia NOS	1	1	1
39062	E10y.00	Other schizophrenia	1	1	1
92994	E10y.11	Cenesthopathic schizophrenia	1	1	1
33338	E10y000	Atypical schizophrenia	1	1	1
99070	E10y100	Coenesthopathic schizophrenia	1	1	1
49761	E10yz00	Other schizophrenia NOS	1	1	1
8407	E10z.00	Schizophrenia NOS	1	1	1
14656	E11..00	Affective psychoses	0	?		1	1	1
2560	E11..12	Depressive psychoses	0	?			1	1
37070	E110.00	Manic disorder, single episode	1	1		1
18909	E110.11	Hypomanic psychoses	1	1		1
20110	E110000	Single manic episode, unspecified	1	1		1
14728	E110100	Single manic episode, mild	1	1		1
24640	E110200	Single manic episode, moderate	1	1		1
43093	E110300	Single manic episode, severe without mention of psychosis	1	1		1
50218	E110400	Single manic episode, severe, with psychosis	1	1		1
70000	E110600	Single manic episode in full remission	1	1		1
36611	E110z00	Manic disorder, single episode NOS	1	1		1
26227	E111.00	Recurrent manic episodes	1	1		1
19967	E111000	Recurrent manic episodes, unspecified	1	1		1
46425	E111100	Recurrent manic episodes, mild	1	1		1
27739	E111200	Recurrent manic episodes, moderate	1	1		1
65811	E111300	Recurrent manic episodes, severe without mention psychosis	1	1		1
32295	E111400	Recurrent manic episodes, severe, with psychosis	1	1		1
58863	E111500	Recurrent manic episodes, partial or unspecified remission	1	1		1
37178	E111600	Recurrent manic episodes, in full remission	1	1		1
46415	E111z00	Recurrent manic episode NOS	1	1		1
32159	E112400	Single major depressive episode, severe, with psychosis	1	1		1	1
24171	E113400	Recurrent major depressive episodes, severe, with psychosis	1	1		1	1
3702	E114.00	Bipolar affective disorder, currently manic	1	1		1
17385	E114.11	Manic-depressive - now manic	1	1		1
35738	E114000	Bipolar affective disorder, currently manic, unspecified	1	1		1
36126	E114100	Bipolar affective disorder, currently manic, mild	1	1		1
46434	E114200	Bipolar affective disorder, currently manic, moderate	1	1		1
16347	E114300	Bipolar affect disord, currently manic, severe, no psychosis	1	1		1
55829	E114400	Bipolar affect disord, currently manic,severe with psychosis	1	1		1
59011	E114500	Bipolar affect disord,currently manic, part/unspec remission	1	1		1
63784	E114600	Bipolar affective disorder, currently manic, full remission	1	1		1
57605	E114z00	Bipolar affective disorder, currently manic, NOS	1	1		1
4677	E115.00	Bipolar affective disorder, currently depressed	1	1		1
12831	E115.11	Manic-depressive - now depressed	1	1		1
15923	E115000	Bipolar affective disorder, currently depressed, unspecified	1	1		1
35734	E115100	Bipolar affective disorder, currently depressed, mild	1	1		1
27890	E115200	Bipolar affective disorder, currently depressed, moderate	1	1		1
35607	E115300	Bipolar affect disord, now depressed, severe, no psychosis	1	1		1
63701	E115400	Bipolar affect disord, now depressed, severe with psychosis	1	1		1
72026	E115500	Bipolar affect disord, now depressed, part/unspec remission	1	1		1
57465	E115600	Bipolar affective disorder, now depressed, in full remission	1	1		1
37296	E115z00	Bipolar affective disorder, currently depressed, NOS	1	1		1
31316	E116.00	Mixed bipolar affective disorder	1	1		1
31535	E116000	Mixed bipolar affective disorder, unspecified	1	1		1
24689	E116100	Mixed bipolar affective disorder, mild	1	1		1
63150	E116200	Mixed bipolar affective disorder, moderate	1	1		1
63284	E116300	Mixed bipolar affective disorder, severe, without psychosis	1	1		1
54195	E116400	Mixed bipolar affective disorder, severe, with psychosis	1	1		1
63651	E116500	Mixed bipolar affective disorder, partial/unspec remission	1	1		1
55064	E116600	Mixed bipolar affective disorder, in full remission	1	1		1
63583	E116z00	Mixed bipolar affective disorder, NOS	1	1		1
14784	E117.00	Unspecified bipolar affective disorder	1	1		1
49763	E117000	Unspecified bipolar affective disorder, unspecified	1	1		1
63698	E117100	Unspecified bipolar affective disorder, mild	1	1		1
68647	E117200	Unspecified bipolar affective disorder, moderate	1	1		1
73423	E117300	Unspecified bipolar affective disorder, severe, no psychosis	1	1		1
68326	E117400	Unspecified bipolar affective disorder,severe with psychosis	1	1		1
70721	E117500	Unspecified bipolar affect disord, partial/unspec remission	1	1		1
24230	E117600	Unspecified bipolar affective disorder, in full remission	1	1		1
27986	E117z00	Unspecified bipolar affective disorder, NOS	1	1		1
60178	E11y.00	Other and unspecified manic-depressive psychoses	1	1		1
11596	E11y000	Unspecified manic-depressive psychoses	1	1		1
70925	E11y100	Atypical manic disorder	1	1		1
70399	E11y300	Other mixed manic-depressive psychoses	1	1		1
33426	E11yz00	Other and unspecified manic-depressive psychoses NOS	1	1		1
41992	E11z.00	Other and unspecified affective psychoses	1	1		1		1
54607	E11z000	Unspecified affective psychoses NOS	1	1		1		1
54607	E11z000	Unspecified affective psychoses NOS	1	1		1		1
33425	E11zz00	Other affective psychosis NOS	1	1		1	1
33425	E11zz00	Other affective psychosis NOS	1	1			1	1
14743	E120.00	Simple paranoid state	1	1			1	1
3890	E121.00	Chronic paranoid psychosis	1	1			1	1
14971	E122.00	Paraphrenia	1	1	1		1
62680	E123.00	Shared paranoid disorder	1	1			1
50868	E123.11	Folie a deux	1	1			1
31589	E12y.00	Other paranoid states	1	1			1
66766	E12y000	Paranoia querulans	1	1			1
31455	E12yz00	Other paranoid states NOS	1	1			1
12771	E12z.00	Paranoid psychosis NOS	1	1			1
31984	E13..00	Other nonorganic psychoses	1	1			1
20228	E13..11	Reactive psychoses	1	1			1
8478	E130.00	Reactive depressive psychosis	1	1			1
17770	E130.11	Psychotic reactive depression	1	1			1
29937	E131.00	Acute hysterical psychosis	1	1			1	1
7332	E132.00	Reactive confusion	1	1			1	1
15053	E133.00	Acute paranoid reaction	1	1			1
68058	E133.11	Bouffee delirante	1	1			1
24345	E134.00	Psychogenic paranoid psychosis	1	1			1
16333	E13y.00	Other reactive psychoses	1	1			1
22117	E13y000	Psychogenic stupor	1	1			1	1
23538	E13y100	Brief reactive psychosis	1	1			1
26119	E13yz00	Other reactive psychoses NOS	1	1			1
14965	E13z.00	Nonorganic psychosis NOS	1	1			1	1
3636	E13z.11	Psychotic episode NOS	1	1			1	1
22188	E1z..00	Non-organic psychosis NOS	0	1			1	1
61969	E212200	Schizotypal personality	1	1			1	1
34236	Eu20.00	[X]Schizophrenia	1	1	1
16764	Eu20000	[X]Paranoid schizophrenia	1	1	1
50060	Eu20011	[X]Paraphrenic schizophrenia	1	1	1
43405	Eu20100	[X]Hebephrenic schizophrenia	1	1	1
53985	Eu20111	[X]Disorganised schizophrenia	1	1	1
61501	Eu20200	[X]Catatonic schizophrenia	1	1	1
20572	Eu20211	[X]Catatonic stupor	1	1	1			1
64533	Eu20212	[X]Schizophrenic catalepsy	1	1	1
35877	Eu20213	[X]Schizophrenic catatonia	1	1	1
31493	Eu20214	[X]Schizophrenic flexibilatis cerea	1	1	1
60013	Eu20300	[X]Undifferentiated schizophrenia	1	1	1
91547	Eu20311	[X]Atypical schizophrenia	1	1	1
20785	Eu20400	[X]Post-schizophrenic depression	1	1	1
64264	Eu20500	[X]Residual schizophrenia	1	1	1
24107	Eu20511	[X]Chronic undifferentiated schizophrenia	1	1	1
35848	Eu20600	[X]Simple schizophrenia	1	1	1
49420	Eu20y00	[X]Other schizophrenia	1	1	1
94001	Eu20y12	[X]Schizophreniform disord NOS	1	1	1			1
18053	Eu20y13	[X]Schizophrenifrm psychos NOS	1	1	1			1
34966	Eu20z00	[X]Schizophrenia, unspecified	1	1	1
39316	Eu21.00	[X]Schizotypal disorder	1	1			1	1
91511	Eu21.11	[X]Latent schizophrenic reaction	1	1	1		1
54387	Eu21.12	[X]Borderline schizophrenia	1	1	1		1
64993	Eu21.13	[X]Latent schizophrenia	1	1	1		1
62449	Eu21.14	[X]Prepsychotic schizophrenia	1	1	1		1
40386	Eu21.15	[X]Prodromal schizophrenia	1	1	1		1
49852	Eu21.16	[X]Pseudoneurotic schizophrenia	1	1			1
71250	Eu21.17	[X]Pseudopsychopathic schizophrenia	1	1			1	1
26859	Eu21.18	[X]Schizotypal personality disorder	1	1			1	1
28562	Eu22.00	[X]Persistent delusional disorders	1	1			1
34389	Eu22000	[X]Delusional disorder	1	1			1
2113	Eu22011	[X]Paranoid psychosis	1	1			1
11172	Eu22012	[X]Paranoid state	1	1			1
47947	Eu22013	[X]Paraphrenia - late	1	1	1		1
65127	Eu22014	[X]Sensitiver Beziehungswahn	1	1				1
4843	Eu22015	[X]Paranoia	1	1			1	1
62405	Eu22100	[X]Delusional misidentification syndrome	1	1			1	1
55221	Eu22111	[X]Capgras syndrome	1	1			1	1
98821	Eu22200	[X]Cotard syndrome	1	1			1	1
101720	Eu22300	[X]Paranoid state in remission	1	1			1	1
66077	Eu22y00	[X]Other persistent delusional disorders	1	1			1	1
40981	Eu22y11	[X]Delusional dysmorphophobia	1	1			1	1
50248	Eu22y12	[X]Involutional paranoid state	1	1			1	1
55236	Eu22y13	[X]Paranoia querulans	1	1			1	1
49223	Eu22z00	[X]Persistent delusional disorder, unspecified	1	1			1	1
25019	Eu23.00	[X]Acute and transient psychotic disorders	1	1			1
36720	Eu23000	[X]Acute polymorphic psychot disord without symp of schizoph	1	1			1
50023	Eu23011	[X]Bouffee delirante	1	1			1
21455	Eu23012	[X]Cycloid psychosis	1	1			1
21595	Eu23100	[X]Acute polymorphic psychot disord with symp of schizophren	1	1			1
26143	Eu23112	[X]Cycloid psychosis with symptoms of schizophrenia	1	1			1
11778	Eu23200	[X]Acute schizophrenia-like psychotic disorder	1	1	1		1
59096	Eu23211	[X]Brief schizophreniform disorder	1	1			1
70884	Eu23212	[X]Brief schizophrenifrm psych	1	1			1
94604	Eu23214	[X]Schizophrenic reaction	1	1			1
44307	Eu23300	[X]Other acute predominantly delusional psychotic disorders	1	1			1
27770	Eu23312	[X]Psychogenic paranoid psychosis	1	1			1
44503	Eu23y00	[X]Other acute and transient psychotic disorders	1	1			1
34168	Eu23z00	[X]Acute and transient psychotic disorder, unspecified	1	1			1
31707	Eu23z11	[X]Brief reactive psychosis NOS	1	1			1
29651	Eu23z12	[X]Reactive psychosis	1	1			1
51302	Eu24.00	[X]Induced delusional disorder	1	1			1
47230	Eu24.12	[X]Induced paranoid disorder	1	1			1
11973	Eu24.13	[X]Induced psychotic disorder	1	1			1
9422	Eu25.00	[X]Schizoaffective disorders	1	1			1
33847	Eu25000	[X]Schizoaffective disorder, manic type	1	1			1
16905	Eu25011	[X]Schizoaffective psychosis, manic type	1	1			1
51903	Eu25012	[X]Schizophreniform psychosis, manic type	1	1			1
11055	Eu25100	[X]Schizoaffective disorder, depressive type	1	1			1
35274	Eu25111	[X]Schizoaffective psychosis, depressive type	1	1			1
41022	Eu25112	[X]Schizophreniform psychosis, depressive type	1	1			1
33693	Eu25200	[X]Schizoaffective disorder, mixed type	1	1			1
37580	Eu25212	[X]Mixed schizophrenic and affective psychosis	1	1			1
58532	Eu25y00	[X]Other schizoaffective disorders	1	1			1
37681	Eu25z00	[X]Schizoaffective disorder, unspecified	1	1			1
33410	Eu25z11	[X]Schizoaffective psychosis NOS	1	1			1
101987	Eu26.00	[X]Nonorganic psychosis in remission	1	1			1
30985	Eu2y.00	[X]Other nonorganic psychotic disorders	1	1			1
31738	Eu2y.11	[X]Chronic hallucinatory psychosis	1	1			1
11244	Eu2z.00	[X]Unspecified nonorganic psychosis	1	1			1	1
694	Eu2z.11	[X]Psychosis NOS	1	1			1	1
12173	Eu30.00	[X]Manic episode	1	1		1
9521	Eu30.11	[X]Bipolar disorder, single manic episode	1	1		1
2741	Eu30000	[X]Hypomania	1	1		1
13024	Eu30100	[X]Mania without psychotic symptoms	1	1		1
21065	Eu30200	[X]Mania with psychotic symptoms	1	1		1
37102	Eu30211	[X]Mania with mood-congruent psychotic symptoms	1	1		1
48632	Eu30212	[X]Mania with mood-incongruent psychotic symptoms	1	1		1
32088	Eu30y00	[X]Other manic episodes	1	1		1
44513	Eu30z00	[X]Manic episode, unspecified	1	1		1
4678	Eu30z11	[X]Mania NOS	1	1		1
6874	Eu31.00	[X]Bipolar affective disorder	1	1		1
1531	Eu31.11	[X]Manic-depressive illness	1	1		1
6710	Eu31.12	[X]Manic-depressive psychosis	1	1		1
66153	Eu31.13	[X]Manic-depressive reaction	1	1		1
16808	Eu31000	[X]Bipolar affective disorder, current episode hypomanic	1	1		1
26299	Eu31100	[X]Bipolar affect disorder cur epi manic wout psychotic symp	1	1		1
28277	Eu31200	[X]Bipolar affect disorder cur epi manic with psychotic symp	1	1		1
16562	Eu31300	[X]Bipolar affect disorder cur epi mild or moderate depressn	1	1		1
23713	Eu31400	[X]Bipol aff disord, curr epis sev depress, no psychot symp	1	1		1
4732	Eu31500	[X]Bipolar affect dis cur epi severe depres with psyc symp	1	1		1
44693	Eu31600	[X]Bipolar affective disorder, current episode mixed	1	1		1
27584	Eu31700	[X]Bipolar affective disorder, currently in remission	1	1		1
104065	Eu31800		1	1		?
103915	Eu31900		1	1		?
104051	Eu31911		1	1		?
53840	Eu31y00	[X]Other bipolar affective disorders	1	1		1
73924	Eu31y11	[X]Bipolar II disorder	1	1		1
51032	Eu31y12	[X]Recurrent manic episodes	1	1		1
33751	Eu31z00	[X]Bipolar affective disorder, unspecified	1	1		1
12099	Eu32300	[X]Severe depressive episode with psychotic symptoms	1	1			1
24117	Eu32311	[X]Single episode of major depression and psychotic symptoms	1	1			1
52678	Eu32312	[X]Single episode of psychogenic depressive psychosis	1	1			1
24112	Eu32313	[X]Single episode of psychotic depression	1	1			1
28863	Eu32314	[X]Single episode of reactive depressive psychosis	1	1			1
98417	Eu32800	[X]Major depression, severe with psychotic symptoms	1	1			1
29451	Eu33213	[X]Manic-depress psychosis,depressd,no psychotic symptoms	0	1		1
47009	Eu33300	[X]Recurrent depress disorder cur epi severe with psyc symp	1	1			1
23731	Eu33311	[X]Endogenous depression with psychotic symptoms	1	1			1
28677	Eu33312	[X]Manic-depress psychosis,depressed type+psychotic symptoms	1	1		1
32941	Eu33313	[X]Recurr severe episodes/major depression+psychotic symptom	1	1			1
31757	Eu33314	[X]Recurr severe episodes/psychogenic depressive psychosis	1	1			1
16861	Eu33315	[X]Recurrent severe episodes of psychotic depression	1	1			1
37764	Eu33316	[X]Recurrent severe episodes/reactive depressive psychosis	1	1			1
31633	Eu3z.11	[X]Affective psychosis NOS	0	?		1	1	1
28168	Eu44.14	[X]Hysterical psychosis	0	?			1	1
